# Supplementary material for: Allometric shell growth in infaunal burrowing bivalves: examples of the archiheterodonts Claibornicardia paleopatagonica (Ihering, 1903) and Crassatella kokeni Ihering, 1899
Source: PeerJ. 2018 Jun 19;6:e5051. doi: 10.7717/peerj.5051 (PMC6014312; doi:10.7717/peerj.5051)
Supplement: Data S3 — Includes Area (in mm2), growth categories, identifier and Fourier coefficients. [file peerj-06-5051-s003.xlsx]

## Sheet: Sheet1
Outlines of Crassatella kokeni Ihering, 1899
				Fourier coefficientes
Outline	Area (mm2)	Nº outline	Growth Category	d1	a2	b2	c2	d2	a3	b3	c3	d3	a4	b4	c4	d4	a5	b5	c5	d5	a6	b6	c6	d6	a7	b7	c7	d7
0	321.37	1501_1b_1	two to four	8.46578e+06	247950	-309911	-247510	-267405	351643	122813	87992.9	79763.8	7832.38	-127812	99390.7	293732	95452.5	-12851.7	-143684	49400.7	-70135.1	7895.08	58726	-10876.3	-7243.48	-66183.1	24353.8	48581.8
1	616.158	1501_1c_1	more than four	8.56215e+06	476236	-122883	-328481	-667398	425578	76595.3	51416.7	110719	123367	-140901	8734.23	328340	89918.9	42461.4	-124584	48373.4	750.88	-51121.6	18805.9	-3195.52	10710.7	-105428	-16704.3	64229.3
2	277.573	1501_2b_1	two to four	8.80901e+06	217415	-396717	-436054	-270462	242521	193083	90055.4	120929	-53009.4	-246881	72834.6	321250	43694.8	75840.6	-147424	60856.8	-157111	-63248.9	24453.6	-5238.96	-33697.3	-69225	-17777.8	45193.4
3	594.084	1501_2c_1	more than four	9.07003e+06	636565	-57184.5	-18845.5	-700107	88454.3	140606	32519.9	118922	312048	-124316	-147352	293068	5269.88	55469.2	-67003.9	-32538.4	23076.4	-105455	16951.3	57114.1	46370.8	-30741.5	-44322.2	38860.1
4	68.2233	1502_2a_1	less than two	7.14129e+06	3942.61	-339898	-236728	-249351	506871	151557	102789	326386	-112039	-71511.2	154467	231154	88251.6	21997	-183697	151124	-58838.7	5122.44	-4160.94	-128567	-14328.7	-55176.1	14665.2	26643.8
5	260.883	1502_2b_1	two to four	7.13542e+06	139488	-214669	-34496.8	-309105	527499	64666.9	158616	384685	14375.3	-9646.62	90300.2	275639	70099.8	5611.49	-160663	142579	-43236.9	22517.1	8077.96	-47916	-29580.5	-41515	38419.3	54560.5
6	617.474	1502_2c_1	more than four	7.41446e+06	169624	-230358	-324576	-467652	531694	41529.2	-4034.28	289792	34399.9	-74299	60320.1	241715	94524.6	-21714	-142311	130757	-35295.5	-16824.1	4188.92	23075.5	-2824.11	-44619.7	50034.8	43433.2
7	900.983	1502_2d_1	more than four	7140021	313893	-227604	-303483	-664623	549758	26870.6	19534.1	331038	150091	-93729	17718.1	263979	124783	-22829.6	-105724	49065.6	11134.9	-32702.7	21477.2	20718.7	33353.5	-41330.1	11061.3	63139.2
8	287.364	1502b_1	two to four	8.4178e+06	54388.8	-442109	-466238	-77260.8	380773	117503	1164.34	119767	-47317	-165798	222585	154470	101144	39387.5	3581.79	74253.7	-84763.3	26930	84740	25081.4	-9341.61	20238.4	-38544.4	13000.3
9	465.008	1502c_1	more than four	8.90153e+06	253293	-343143	-445261	-301908	250319	102457	27302.6	65016.8	42176.5	-156746	137653	245896	69214.9	49226.6	-70956.1	104396	-103426	-43858	15631	246.529	-922.457	-49959.9	-10156.5	10436
10	93.9207	325_1a_1	less than two	7.13103e+06	165723	-341161	-275540	-281353	589947	88955	132322	250490	14477.1	-77298.3	172834	251802	154938	45839.1	-155358	115345	-43517.4	1300.88	844.656	-14617.6	16644.5	-25279.4	43286.3	66823.1
11	280.535	325_1b_1	two to four	7.40652e+06	284739	-303188	-269504	-549872	485790	107773	173883	357242	90404.7	-146655	3141	346456	90850.6	70352.8	-145282	58460.7	-32142.6	-70425.5	61120.3	-7936.96	31114.3	-21802.9	-5174.59	43529.8
12	81.7904	325_2a_1	less than two	7.61035e+06	183409	-213287	-115566	-273418	434820	103190	25973.3	333239	17368.8	-95969.2	24540.2	229977	99839.7	16219.5	-148668	36772.6	-23739.2	-31640.6	32710.3	-81021	23688.6	-56165	28833.1	74064.9
13	300.156	325_2b_1	two to four	7.87045e+06	271678	-229866	-355355	-496263	434771	132419	150786	278174	110336	-167934	35535.2	271372	80076.4	47020.1	-157024	54836.1	-44834.4	-58257.3	64556.7	23610.8	24896.3	-36227.4	7541.38	14661.4
14	575.489	325_2c_1	more than four	7.74452e+06	358368	-270143	-250712	-632493	394955	159661	143258	332771	166062	-168163	-18174.5	341951	70645.5	65650.6	-130876	729.184	-7918.86	-95119.1	66773.1	-6462.53	27833.7	-23292.2	-2694.13	34021
15	292.274	325_3b_1	two to four	7.45743e+06	294363	-288241	-321915	-534978	491140	72807.1	24510.6	190208	53851.5	-114438	71056.9	376643	119737	-27664.5	-163621	77685.4	-64753.4	-11343.2	48466.2	-17618.9	28841.1	-74165.9	46135.7	59619.5
16	84.2082	325_4a_1	less than two	7.8197e+06	162708	-447341	-389484	-256908	531423	85687.1	19333.8	176184	-8465.06	-127783	243755	219534	71663.6	-28225.5	-142461	256066	-46207.7	26930.7	4847.8	-43829	-76539.5	-48382.1	74680.4	957.1
17	270.612	325_4b_1	two to four	7.61776e+06	196968	-318372	-281755	-595417	433756	163506	152092	264982	60023.4	-202124	-48240.6	294627	103808	10733.4	-240215	37141.4	-70196.6	-135515	25320.7	-20129	16518.3	-117338	-37812.1	49503.9
18	75.023	325_5a_1	less than two	7.45955e+06	62995.6	-240297	-226351	-231487	502194	69150.3	92395.8	246333	-49173.6	-56722.4	139425	225380	89806.2	8692.14	-168615	148491	-101427	22276.5	7008.32	-40941.7	-18219.3	-64913.9	9495.73	28967.5
19	68.5881	325_6a_1	less than two	7.57828e+06	241765	-334507	-253955	-290993	420060	157234	88062	312008	-12691.1	-190954	-575.528	253264	125181	29397.4	-185508	-14114.7	-70230.8	-52091.3	92441.8	-12586.5	6990.59	-72432.7	5107.31	100329
20	67.4759	326_1a_1	less than two	7.45868e+06	232385	-238715	-152801	-282847	466267	148210	103184	381922	-20321.5	-132110	-36182	276478	90809.5	33746.6	-192549	6636.36	-96800.8	-21063.2	111176	-810.818	-2161.84	-56006.1	-17853.4	71685.8
21	161.02	326_1b_1	two to four	7.21188e+06	270653	-36031.6	-10345.5	-613241	492386	226944	199611	423640	193404	-75463.3	-152308	149646	126356	99350.5	-138575	-53164.8	49566	-67805.1	46345.7	75388.1	68876.6	-20455	-67623.2	40760.2
22	64.6815	326_2a_1	less than two	7.73569e+06	-3345.43	-333211	-332687	-93009.7	454782	79896	94313.5	237440	-106498	-93529.1	199030	223118	42388.2	19675.6	-108720	196351	-92304	21342.6	34891.7	-59589.9	-78829	1543.55	53559.9	30977.9
23	100.165	326_3a_1	less than two	8.17054e+06	174590	-531736	-411633	-307792	455534	148917	36295.9	75973.6	-40916.2	-161668	259087	270643	71798	24309.6	-161898	217632	-83194.1	23233.5	21887.7	-36576	-83581.2	-17336.9	65609.5	49250.4
24	263.472	326_3b_1	two to four	8.47802e+06	360588	-357992	-220449	-439493	265105	136724	101894	190419	113903	-248019	13281.3	272667	66746	71900.7	-132620	30811.7	-47233.4	-82519.2	57891.8	-3041.45	32611.5	-55566.5	-4289.61	31595.3
25	62.0493	327a_1	less than two	8.20243e+06	174826	-377380	-353012	-293680	412806	222372	120524	241738	-53940.3	-43407.8	176636	353581	83990.1	43717.8	-166540	167451	-92588	47037	79307.3	-98603.2	-22134.4	-48353.9	39487.9	45114.6
26	144.409	327b_1	two to four	8.99741e+06	293342	-423418	-324745	-311075	285283	191933	189380	-14522	60888.9	-243788	64050.4	194887	108289	80401	-112273	63677.4	-18193.6	-59718.8	67973	-8272.03	-14176.3	-23959	15367.9	27428.6
27	63.6943	332_1a_1	less than two	7.91198e+06	390129	-549295	-442669	-430422	396122	254590	97731.9	193585	32226.3	-275788	146943	317107	132602	79353.6	-191612	51417	-89119.6	-3913.79	121292	-18646.7	3937.22	-46891.4	8553.38	41930.5
28	182.447	332_1b_1	two to four	8.80465e+06	301698	-603116	-591986	-312645	421751	138814	56124.1	-9358.66	-21840.8	-199399	370241	246919	141890	5645.79	-67076.8	112955	-27270.1	64384.1	12685.4	-68148.6	-9191.35	3208.29	60880.1	13411.5
29	71.6975	332_2a_1	less than two	7.70944e+06	92621.7	-471783	-324939	-118655	565444	90277	30604.1	121921	-63744.9	-82848.9	325498	166832	109565	-24264.7	-107186	248133	-34355	46869.9	-5094.67	-64341.3	-45611.8	-3115.9	72385.6	7674.15
30	76.1459	353a_1	less than two	8.62431e+06	213219	-557587	-455364	-231994	312345	219569	76674.4	41273.5	-68057.2	-222790	256173	280627	123867	79442.5	-89739	83538.5	-142012	34623.1	76554.6	-6099.89	-59000.6	-10372.3	48516.6	59012.4
31	235.224	353b_1	two to four	8.70859e+06	405329	-575094	-405740	-542870	344724	134855	114970	28890.6	85467.4	-239489	213663	361820	127736	72480.8	-105600	65346.1	-94686.4	42261.2	89111.3	-9534.45	-6070.41	-49568.5	34379.6	42564.8
32	77.6211	3576a_1	less than two	7.63817e+06	95807.8	-252173	-165841	-282957	461848	176770	132570	236774	-31866.4	-130061	76670.4	212638	91755.9	63903.4	-158466	35493.7	-114514	-55055.6	78417.5	-47964.2	11440.9	-54652.7	9999.27	49338.3
33	233.73	3576b_1	two to four	7.21782e+06	126015	-269828	-206451	-285735	590353	117380	44262.2	243718	-60894.7	-102770	81195.2	257137	140852	-4503.31	-210766	153327	-77451	-22883.1	36573.8	-104292	-26684.9	-77384.6	60323.1	75638
34	599.124	3576c_1	more than four	7.15228e+06	39404.1	-84638.3	-361556	-593276	526093	285204	104318	352406	108690	24639.5	9083.81	290816	178353	73671.3	-223008	99740.5	33859.9	-43013.3	53540.1	-25161.8	29483.6	-60263.1	13134.4	48450.9
35	891.51	3576d_1	more than four	7.10839e+06	215217	-179358	-126954	-579706	623974	147526	147763	313644	84134.5	-83572.6	-11563.3	298363	152275	15575.6	-174291	23408.6	-26839.3	-39133.2	32354	-51340.8	44376.2	-26422.9	-581.877	93463.2
36	70.8438	3600a_1	less than two	7.51328e+06	259159	-370753	-347020	-279602	494700	131912	181490	161772	-10532	-102603	151112	321548	138127	38676.3	-182567	145779	-107936	18029.3	58362.3	-66652	2992.93	-54717.7	22687.6	79467.5
37	260.554	3600b_1	two to four	8.12693e+06	396628	-386142	-395086	-546637	322389	221635	182976	127403	97121	-233958	72699.2	289664	68903.4	139983	-124373	41330.3	-88199.7	-61090.5	71073.8	44732.4	6143.52	-9232.77	9138.54	54388.3
38	248.118	4775b_1	two to four	8.1871e+06	453918	-160179	-126138	-504031	291620	122930	83047.4	196144	193356	-133975	-16373.7	271937	49137.7	108833	-29811.6	22749.2	-30124.4	-99035.6	41313.6	54623.8	23233.3	9626.95	-20501.6	50251.6
39	65.2522	5374a_1	less than two	7.92889e+06	157296	-396700	-290745	-190862	477149	114677	95904.2	156057	-33166	-158377	166382	229530	124945	521.298	-149920	131420	-42559.5	-7287.95	46993.5	-79128.6	-30026.2	-47381.8	55504.1	71014.7
40	142.164	5374b_1	two to four	8.37392e+06	254070	-367662	-363708	-355790	381099	111165	33076.5	89899.5	26652.7	-196718	106512	234608	111630	2302.91	-102593	90301	-32768.9	-24931.4	56444.4	-28533.5	-21385.1	-65368.1	25657.6	68079.8
41	92.156	5375a_1	less than two	7.71977e+06	24798.7	-408676	-234516	-65301	548244	93336.7	60072.7	179146	-78643.4	-55573.8	281024	215955	133977	-3514.52	-117382	171013	-91018.3	75800.1	2546.43	-95981.6	-24112.1	-16517.4	71428.8	16318.7
42	214.572	5375b_1	two to four	7.67717e+06	196973	-345737	-255223	-217806	437759	125441	-34382.9	231829	-61206	-150860	177019	295832	72526.6	-16109.6	-163956	179006	-116904	46110.1	99411.4	-56750	-81276.5	-73865.1	33695.9	82062.2
43	75.5259	5376_10a_1	less than two	7.88102e+06	83430.8	-441734	-202579	-46516.2	486588	106360	98048.6	231684	-110369	-30822.8	291009	232792	29005.3	-23473.5	-149238	235268	-58330.9	50896	-15202.8	-116754	-84250.9	-10170.1	69644.3	19074.9
44	139.614	5376_10b_1	two to four	7.6006e+06	174574	-325517	-312432	-437716	469979	102749	123480	249442	47016.4	-127704	93888.3	299158	102575	22407.1	-172402	116028	-100446	-37866.3	40909.7	40648.3	-4280.73	-61439.6	5501.71	50550.3
45	76.0996	5376_11a_1	less than two	8.20212e+06	116505	-394137	-229608	-65303.6	408770	155260	54794.7	160832	-147012	-146212	154765	274267	87621.5	4113.83	-179586	147674	-125278	8776.5	18975.8	-114823	-79568.4	-63032	33448.1	54305.3
46	190.28	5376_11b_1	two to four	8.39417e+06	134907	-438184	-293691	-164768	388622	139986	30297.8	79693.9	-91121.4	-169693	155245	256913	87450.4	-32437.1	-159196	194990	-113536	27938.3	47731.8	-15518.9	-125421	-71822.9	46387.8	72527.9
47	77.8734	5376_1a_1	less than two	7.9717e+06	215226	-348309	-253510	-285890	477920	188099	176383	216720	-62323.2	-116804	116445	329246	69406.2	21947.9	-252124	109816	-99074.5	1735.62	32482.8	-72333	-14782	-49892.9	49739.8	50959.8
48	282.86	5376_1b_1	two to four	8.2813e+06	365662	-342340	-319471	-544408	397323	185992	129590	99482.9	91192	-179112	57035.5	329356	94216.9	93752.2	-137863	90676.9	-59613.7	-61530.4	9950.13	1928.55	470.132	-46753.5	-25222.9	54513.1
49	386.162	5376_1c_1	more than four	8.0832e+06	434631	-288412	-155767	-709850	410759	188192	129863	219750	150928	-160793	-44487	380611	105059	34787.6	-188547	6814.92	-27896.3	-69637	44317.4	-25029.3	25617.1	-75526.7	1078.78	70129.8
50	77.2087	5376_2a_1	less than two	8.11051e+06	131362	-348884	-151663	-158567	372246	191070	95516	255785	-125627	-127825	128534	335731	60983.4	13307.9	-225753	110787	-153367	15128.9	57849.1	-67888.7	-85442.9	-73628.2	45019.3	85042.9
51	265.616	5376_2b_1	two to four	8.17715e+06	257617	-305855	-309616	-370258	398624	86328.6	123638	142642	60621.7	-137428	128487	265160	129341	47958.2	-111206	77155.3	-80397.5	-22982.3	11996.5	4484.12	23031	-62316.3	-14047.3	41117.4
52	370.896	5376_2c_1	more than four	8250225	340117	-274049	-279288	-539008	363733	123780	137876	181677	112353	-102990	112469	318531	81307.8	80408.8	-99024.9	57409.1	-50029.5	141.36	33585.8	-16468.5	3687.47	-22461.5	-14123.7	43924.5
53	67.7599	5376_3a_1	less than two	8.14601e+06	320177	-391577	-32432.2	-268522	329471	254901	183288	284631	-51756.5	-179709	40924.5	363982	85396.1	67969.9	-225665	18737.3	-94559.1	-5613.48	113799	-61809.3	-15483.2	-87265.7	-26743.9	81336.8
54	272.248	5376_3b_1	two to four	8.16469e+06	226200	-346698	-205479	-353685	356357	142938	150701	210476	3448.2	-179915	48043.8	298152	70969.3	34718.1	-184028	48939.8	-57104.5	-54531.4	37130.1	-48441.5	5109.69	-92788.8	-104.497	42652.4
55	331.01	5376_3c_1	more than four	7947720	385611	-338577	-148831	-524241	391892	177448	132760	297070	62727.2	-132004	53541.8	348584	90385.7	78086.9	-136417	50153.7	-55432.9	-14191.6	32804.2	-22207.5	14643.2	-49141.8	-1453.71	62665
56	71.7419	5376_4a_1	less than two	8.02718e+06	365350	-497785	-216214	-289265	298355	319816	232990	321927	-30741.6	-270781	129881	381455	93628.6	166989	-194498	-30782.9	-172045	-36661.5	94174	36804.9	27990.1	-15727.4	-9024.17	55258.8
57	331.393	5376_4b_1	two to four	8.20977e+06	530862	-171198	-100879	-704043	269195	146804	112877	279684	254224	-122037	-69101.1	317319	23493.6	76146.4	-120216	-7232.16	13538.7	-92831	22576.8	50899.4	28194.7	-35172.4	-14936	29823
58	278.557	5376_4c_1	more than four	8.29941e+06	409644	-323376	-255396	-570065	276510	139557	148669	214976	168270	-175743	60898.1	315944	44651.5	76713.3	-120075	40021.4	-49446.3	-87564.6	23644.6	42043.6	12525.3	-39784.7	-12538.2	29894.3
59	96.2663	5376_5a_1	less than two	7.85288e+06	222941	-390275	-247421	-285301	462179	225891	160512	163504	-55892	-145133	99227.6	304323	117899	44366	-229347	155819	-91422.9	1950.69	38639.7	-29867.9	-33929.1	-61501.4	53870.6	92431.1
60	87.2382	5376_5b_1	two to four	8.20628e+06	235829	-295222	-322010	-448524	350798	170774	76930.3	166876	52539.9	-192037	36779.3	252375	125520	90432.3	-119433	-13204.4	-59290.3	-57043.2	73518.4	1056.98	48073.9	-40339.2	-19513.5	77339.3
61	81.4796	5376_6a_1	less than two	8.37466e+06	209091	-404468	-242344	-247435	356999	184384	74131.8	151032	-21129.4	-201025	104940	261454	120374	15346.3	-196487	67999.1	-74426.9	-28217.7	76481	-94816.7	-898.294	-74957.3	33629.1	42578.5
62	277.529	5376_6b_1	two to four	8946962	270815	-357887	-328328	-357811	221919	193422	61140.9	34760.7	-46029.6	-191104	57042.7	292163	64228.8	20323.6	-212899	48464	-132538	-32985.9	50823.4	-29570.4	-37123.5	-104864	21521.6	71013.2
63	409.922	5376_6c_1	more than four	8.89621e+06	485595	-198469	-223620	-576617	202832	231486	62274.9	44149.4	148349	-205603	-98292	255699	126909	35441.4	-155114	-12049.4	-28558.5	-63359	76110.2	-14173.3	84218.6	-107312	-52461	94126.1
64	65.4139	5376_7a_1	less than two	7.66125e+06	129998	-380463	-210120	-92173.4	499409	193256	140792	251004	-104722	-141308	134006	254758	117659	-3775.01	-265092	111226	-88982.7	-44137	48056.7	-111531	-3197.88	-58031.7	50553.6	51539.6
65	253.716	5376_7b_1	two to four	8.00426e+06	196718	-374535	-331923	-415805	425575	126044	9599.07	139567	17695.7	-147193	153522	300030	108680	-43383.1	-211751	144277	-123288	19603.9	33871.2	11426.6	-55400.6	-116497	47492.3	90986.3
66	400.959	5376_7c_1	more than four	8173350	297276	-422413	-381036	-307557	471312	132501	84548.3	121774	38670.7	-162968	160446	241044	167068	-24535.9	-166935	103119	-47235.6	7866.05	54276.6	-37110.6	-3066.46	-61125.9	98756.2	34343.4
67	80.5432	5376_8a_1	less than two	7.84046e+06	270339	-273339	-133326	-267385	397725	208916	192664	332878	-10918.3	-128799	13104.7	291587	100415	91150	-167134	-20777.9	-105677	3505.63	123325	-21399.6	31869.9	-10085.4	-1943.69	53033
68	246.208	5376_8b_1	two to four	8.16749e+06	287238	-305458	-185462	-469519	324256	155060	170906	232284	99054.3	-155564	14496.5	276089	27990.9	135381	-92273.8	35882.5	-87855.3	-78543.1	30574.7	58168.6	-11341.3	-10975.5	-42262	36577.1
69	576.571	5376_8c_1	more than four	8280589	558462	61342.7	268800	-667205	209758	137657	39736.3	334756	299736	-4244.87	-203508	187773	-12542.4	56705.8	-29592.9	-69095.3	73192	-59487.2	22039.2	82457.2	46488.3	21756.2	-36097.5	6782.21
70	80.3792	5376_9a_1	less than two	7.9168e+06	195712	-401672	-217216	-273727	489634	205400	150308	173027	-71758	-112296	162645	376447	113972	69337.2	-196592	168560	-122614	36980.4	71462.9	-53162.6	-52031.8	-21988.1	32398.2	72741
71	273.506	5376_9b_1	two to four	8.55542e+06	161885	-546959	-479835	-198388	407548	50200.6	-7344.54	36800.4	-31073.4	-134819	316916	207514	130553	-47578.2	-105060	156169	-72445	67307.5	20797.5	-13643.7	-42931.7	-64705.9	39454.2	53112.5
72	127.434	9404a_1	less than two	7.98469e+06	370199	-488115	-583315	-331464	341961	163204	165913	122227	190695	-289958	189355	143730	113103	160346	-25585.6	24293.5	20714.4	-69985.6	80722.3	42198.1	8670.72	39942.4	-5138.93	-2856.17
73	306.998	9404b_1	two to four	8.50045e+06	605224	-139608	-32176.8	-648275	177997	262008	158786	157068	358301	-81600.4	-38582	242862	-24807.3	176769	-125652	57649.8	63415.9	-95715.4	-22034.6	59876.9	21865.4	11307.1	-36967.6	-9415.91
