# Supplementary material for: Allometric shell growth in infaunal burrowing bivalves: examples of the archiheterodonts Claibornicardia paleopatagonica (Ihering, 1903) and Crassatella kokeni Ihering, 1899
Source: PeerJ. 2018 Jun 19;6:e5051. doi: 10.7717/peerj.5051 (PMC6014312; doi:10.7717/peerj.5051)
Supplement: Supplemental Information 1 [file peerj-06-5051-s006.txt]

## URA R script

## For Claibornicardia paleopatagonica
## import the data (as csv file and skipping the first two lines)
data<-read.csv("D:DAMIAN/Allometry/peerj-25256-Supplemental_Data_S2.csv", skip=2, header=TRUE, sep=";", dec=",")
str(data)
head(data)
dim(data)

## store the coefficients, size and classification of the sample in different objects
coe<-data[,5:ncol(data)]
size<-data[,2]
class<-data[,4]

## principal component analysis on the matrix of coefficients
pca<-prcomp(coe)

## plot morphospace
plot(pca$x[,1:2], pch=16, col=c("red", "blue","black")[class])

## univariate regression of PC1 on size
ur<-lm(pca$x[,1]~size)
summary(ur) ## results

## plot the regression
plot(size, pca$x[,1], pch=16, xlab="Size", ylab="PC1")
abline(ur, col="red")

## For Crassatella kokeni
## import the data (as csv file and skipping the first two lines)
data<-read.csv("D:DAMIAN/Allometry/peerj-25256-Supplemental_Data_S3.csv", skip=2, header=TRUE, sep=";", dec=",")
str(data)
head(data)
dim(data)

## store the coefficients, size and classification of the sample in different objects
coe<-data[,5:29]
size<-data[,2]
class<-data[,4]

## principal component analysis on the matrix of coefficients
pca<-prcomp(coe)

## plot morphospace
plot(pca$x[,1:2], pch=16, col=c("red", "blue","black")[class])


## univariate regression of PC2 on size
ur2<-lm(pca$x[,2]~size)
summary(ur2) ## results

## plot the regression
plot(size, pca$x[,2], pch=16, xlab="Size", ylab="PC2")
abline(ur2, col="red")
